# Supplementary material for: More-Than-Human: A Cross-Sectional Study Exploring Children’s Perceptions of Health and Health-Promoting Neighbourhoods in Aotearoa New Zealand
Source: Int J Environ Res Public Health. 2022 Dec 17;19(24):16968. doi: 10.3390/ijerph192416968 (PMC9779710; doi:10.3390/ijerph192416968)
Supplement: Supplementary file 1 [file ijerph-19-16968-s001.zip]

Archive with 1 entries (1 files):
- ijerph-2069328-supplementary.pdf
